# Supplementary material for: Didymella fabae Punith.: mating type occurrence, distribution and phenotyping of the anamorph Ascochyta fabae Speg. in Tunisia
Source: Front Plant Sci. 2023 Sep 4;14:1176517. doi: 10.3389/fpls.2023.1176517 (PMC10507270; doi:10.3389/fpls.2023.1176517)
Supplement: Supplementary file 1 [file Table_1.xlsx]

## Sheet: Data for MFCA
Isolate	MAT	région	G M	group Pathog
B100	1	1	2	2
B105	2	1	2	1
B107	2	1	3	3
B119	1	1	2	2
B121	1	1	2	1
B122	2	1	2	2
B135	1	1	2	2
B137	1	1	1	1
B138	2	1	2	2
B139	1	1	2	1
B15	2	1	2	2
B16	1	1	2	1
B169B	1	1	3	2
B176	2	1	2	1
B179	2	1	2	1
B184	1	1	2	2
B187	1	1	2	2
B191	2	1	2	2
B192	2	1	2	3
B194	2	1	2	2
B21	1	1	2	2
B22	1	1	2	2
B234	1	1	2	1
B237	1	1	2	2
B240	2	1	2	2
B298	2	1	2	2
B31	1	1	2	2
B32	1	1	1	2
B344	2	1	2	2
B35	1	1	2	1
B373	1	1	1	2
B387	2	1	2	2
B399	2	1	1	1
B41	1	1	2	2
B42	2	1	3	2
B43	1	1	2	2
B431	2	1	1	1
B438	1	1	2	2
B441	2	1	2	2
B442	2	1	2	2
B444	2	1	2	2
B45	2	1	2	1
B453	1	1	2	1
B462	2	1	2	2
B475	2	1	1	2
B480	1	1	2	2
B482	1	1	2	2
B486	1	1	2	1
B491	1	1	2	2
B505	1	1	1	2
B89	2	1	2	2
B91	2	1	3	2
B92	2	1	3	1
B99	1	1	2	2
J1	2	3	2	2
J100	2	3	2	3
J103	2	3	3	2
J104	2	3	2	2
J106	2	3	1	2
J121	2	3	1	2
J13	2	3	4	2
J15	1	3	1	3
J3	2	3	2	2
J30	2	3	2	2
J33	2	3	3	2
J34	2	3	3	3
J39	2	3	3	1
J4	2	3	2	2
J47	2	3	2	2
J49	2	3	2	2
J54	1	3	1	2
J55	2	3	2	2
J83	2	3	2	2
J85	2	3	2	2
K1	2	4	2	2
K12	1	4	2	2
K15	2	4	2	2
K3	2	4	3	2
K35A	1	4	2	2
K43A	1	4	2	2
K45	1	4	1	2
K46	1	4	2	1
K53	2	4	4	2
K67A	2	4	2	2
K68	2	4	3	2
K70A	1	4	2	2
K73	1	4	2	2
K8	2	4	2	1
T1	2	5	1	2
T10	2	5	2	2
T13	2	5	1	2
T15	1	5	2	2
T2	2	5	3	2
T35	1	5	1	2
T40	2	5	2	2
T41	2	5	2	3
T42	1	5	1	2
T50	2	5	2	2
Z1	2	2	3	3
Z10	2	2	1	2
Z100	2	2	2	1
Z120	2	2	1	2
Z122	2	2	2	3
Z123	2	2	4	2
Z14	2	2	2	2
Z153	2	2	1	2
Z163	2	2	4	2
Z164	2	2	2	2
Z171	1	2	2	2
Z180	1	2	2	2
Z181	2	2	1	2
Z185	2	2	2	3
Z194	2	2	2	2
Z2	2	2	1	2
Z20	2	2	3	2
Z3	2	2	2	2
Z36	1	2	3	2
Z4	2	2	1	2
Z49	2	2	1	2
Z50	2	2	1	2
Z8	2	2	1	2
Z90	1	2	2	2

## Sheet: Data for Aggressivness PCA 
Isolate	IP	S1	S4	S9
B100	4.16667	2.08333	3.66667	18.8889
B105	13.2929	0.0277778	0.0555556	9.97222
B107	2.97222	7.61111	7.75	26.3889
B119	6.16414	1.38889	1.97222	15.3056
B121	16.8935	0	0.277778	5.91667
B122	4	6.02778	6.05556	19.7222
B135	7.33333	1.16667	2.27778	19.4722
B137	19.4057	0.0833333	0.222222	8.16667
B138	10.3741	0.277778	0.972222	11.5278
B139	26.2738	0	0	2.27778
B15	9.32222	0.555556	0.944444	11.5833
B16	18.8488	0.0277778	0.166667	5.69444
B169B	7.52778	0.388889	0.888889	11.8333
B176	16.5028	0.861111	1.08333	8.52778
B179	16.7441	0.0277778	0.25	9.61111
B184	5.47222	2.25	4.25	28.3333
B187	7.23485	0.888889	2.16667	14.7222
B191	4.33333	1.88889	2.33333	14.4444
B192	4.94444	8.36111	10.2222	33.0833
B194	8.11111	0.388889	1.5	19.1944
B21	8.33333	1.30556	2.05556	16.6667
B22	3.83333	3.55556	4.97222	26.9722
B234	18.1111	0	0.0333333	1.83333
B237	5.16667	1.69444	2.27778	13.9444
B240	6.97222	1.5	2.38889	22.9444
B298	10.2828	0.361111	0.861111	13.4167
B31	4.25	4	5.08333	29.9444
B32	4.22222	3.33333	4.80556	25
B344	5.07071	1.83333	1.94444	13.3333
B35	11.9429	1.16667	1.3	7.83333
B373	5.41667	1.91667	3.5	23.25
B387	5.75	0.583333	1.33333	16.1111
B399	14.4463	0.166667	0.5	9.33333
B41	5.97222	1	1.94444	21.5556
B42	7.44444	0.666667	1.25	13.0833
B43	5.13889	2.22222	2.77778	12.3889
B431	15.3581	0.111111	0.25	10
B438	8.12374	0.611111	1.19444	13.1111
B441	6.41667	0.888889	2.30556	20.0556
B442	12.6667	0.0555556	0.527778	9.77778
B444	11.3056	0.166667	0.75	12.4722
B45	13.5056	0.416667	0.638889	10
B453	14.8515	0.527778	0.722222	6.94444
B462	5.05556	2.27778	2.94444	19.0278
B475	4.44444	1.36111	1.38889	14.0833
B480	4.98737	1.72222	2.25	17.9167
B482	5.30556	3.69444	4.36111	19.3056
B486	12.6944	0.5	0.805556	11.4444
B491	6.77778	1.13889	1.86111	16.3889
B505	4.95505	2.25	3.36111	24.3056
B89	5.19444	2.55556	3.25	26.3889
B91	6.88889	2.25	3.30556	30.75
B92	13.3611	0.805556	1.13889	13.4722
B99	5.80556	1.38889	2.13889	15.9722
J1	11.8611	0.222222	0.638889	7.47222
J100	3.75	5.44444	7.5	42.6389
J103	8.27778	0.361111	0.694444	17.1944
J104	3.72222	4.08333	4.19444	22.2222
J106	11.4389	0.472222	0.888889	9.02778
J121	8.85101	0.388889	0.916667	12.8889
J13	7	0.722222	1.38889	18.3611
J15	3.83333	6.44444	6.83333	30.1389
J3	8.61919	0.277778	0.833333	10.7778
J30	8.13889	0.75	1.22222	10.8333
J33	5.22222	1.52778	2.11111	23.8889
J34	4.19444	4.44444	5.94444	32.0833
J39	15.1477	0.0277778	0.388889	7.80556
J4	5.05556	3.38889	4.19444	30.0556
J47	9.9	0.166667	0.527778	11.0833
J49	10.3889	0.638889	1.22222	15.8333
J54	7.20556	0.472222	0.861111	14.3889
J55	5.41667	1.5	2.13889	19.1667
J83	10.4333	0.194444	0.583333	10.25
J85	6.52525	0.805556	2.08333	27.25
K1	8.93535	0.0277778	0.641414	10.0152
K12	5.72222	1.16667	3.52778	23.5
K15	4.69444	2.16667	2.77778	15.2778
K2	7.68687	0.222222	0.888889	15.4722
K3	7.10859	0.166667	0.694444	8.52778
K35A	11.8611	0.0555555	0.277778	9.61111
K43A	10.0833	0.916667	1.75	13.5833
K45	13.8131	0.0277778	0.222222	9.19444
K46	7.11111	0.833333	1.52778	22.2222
K53	11.9667	0.25	0.611111	13.1944
K67A	6.81212	0.333333	1.13889	13.1667
K68	6.33333	1.63889	2.08333	12.4722
K70A	8	0.666667	1.25	17.7778
K8	13.1364	0.194444	0.333333	8.30556
T1	6.73333	0.2	0.966667	16.5
T10	7.7702	0.583333	1.25	18.3889
T13	9.41162	0.611111	1.02778	9.83333
T15	5	1.22222	2.11111	17.7778
T2	6.72222	2.44444	4.72222	24.3333
T35	5.05556	1.80556	2.47222	19.75
T40	9.69444	0.5	1.13889	15.9444
T41	4.45185	4.56667	6.22593	33.9259
T42	8.08333	0.194444	1.05556	20.3056
T50	4.75	1.79167	3.79167	33.3333
Z1	4.55556	4.36111	6.97222	33.4722
Z10	7.69444	0.722222	1.72222	18.0278
Z100	14.0667	0.0277778	0.222222	7.63889
Z120	11.9444	0.305556	0.527778	8.83333
Z122	5.22222	3.05556	7.27778	33.7778
Z123	11.0611	0.0277778	0.416667	8.05556
Z14	8.79444	0.194444	0.805556	14.0833
Z153	7.16667	0.944444	1.88889	18.5833
Z163	11.7222	0.166667	0.361111	9.58333
Z164	7.02778	0.472222	1.58333	19.25
Z171	9.67593	0.722222	1.22222	12.6389
Z180	5.51263	4.38889	4.94444	24.75
Z181	9.05556	0.138889	0.805556	16.8889
Z185	4.97222	5.38889	7.58333	29.8611
Z194	8.30556	0.888889	1.47222	15.0278
Z2	4.71212	0.74495	1.91919	20.4975
Z20	7.22222	1.22222	1.75	16.7222
Z3	6.96667	0.5	1.16667	13.6944
Z36	6.66667	2.08333	3.16667	27.5
Z4	9.84596	0	0.444444	7.38889
Z49	6.77778	1.05556	1.94444	30.8889
Z50	7.36111	1.86111	3.19444	21.8611
Z8	8.7	3	3.3	17
Z90	10.9667	0.0555556	0.666667	8.19444

## Sheet: Data for morpholog parameters
Isolate	1C	2C	1L	1W	2L	2W
B100	48.0279503	51.9720497	12.175	5.5	16.1166667	4.3333333
B105	39.276545	59.4076655	9.1916667	5.1583333	14.8833333	4.9916667
B107	45.2502359	54.7497641	11.2166667	4.8333333	16.675	4.4266667
B119	52.2026054	47.7973946	8.7333333	5.3833333	16.2583333	5.1333333
B121	27.3790323	71.8145161	13.3083333	4.8833333	16.5	4.4833333
B122	10.8533346	72.9473547	8	6.525	19.9916667	6.6916667
B135	38.2931252	61.7068748	13.1666667	4.7666667	16.5333333	4.6083333
B137	25.361188	74.638812	6.1416667	5.3333333	15.95	5.75
B138	30.3066737	64.6933263	11.8333333	5.1333333	17.5416667	4.6583333
B139	9.2969404	90.7030596	8.125	5.5166667	17.1333333	5.2083333
B15	61.9979674	38.0020326	15.7166667	4.8333333	17.7833333	4.6916667
B16	14.452772	85.547228	5.8083333	4.95	17.1666667	4.675
B169B	40.9634913	54.1615432	12.45	5.3083333	16.9583333	4.9083333
B176	13.0264108	51.8562346	12.5416667	4.8583333	16.975	4.8916667
B179	37.6893939	62.3106061	8.3166667	6.3333333	16.7333333	4.7583333
B184	12.6395155	85.9795322	7.5	5.6583333	18.3333333	5.2666667
B187	55.0079037	44.9920963	15.4833333	5.2916667	17.5083333	4.8833333
B191	48.1214798	51.8785202	9.45	5.625	16.55	4.575
B192	45.5281912	50.0075231	16.6416667	4.3666667	16.825	4.55
B194	59.4506276	40.5493724	11.425	6.9083333	18.1583333	4.1916667
B21	37.6194007	62.3805993	14.35	4.6583333	16.8416667	4.175
B22	63.0929038	36.9070962	15.7916667	5.7666667	16.8833333	5.0666667
B234	30.8988095	69.1011905	8.2916667	5.8833333	16.8416667	5.2
B237	48.5475318	45.3316227	10.3583333	6.6083333	16.3666667	5.0916667
B240	32.6284657	61.7091411	8.275	4.9583333	16.5833333	4.525
B298	9.6101429	90.3898571	6.3666667	5.0333333	17.7666667	5.625
B31	35.0748194	64.9251806	14.0583333	4.3916667	15.9083333	4.15
B32	40.7211538	58.08837	13.625	4.9333333	17.5416667	4.8583333
B344	47.2131572	51.1201761	10.8	5.7416667	18.075	5.0083333
B35	37.7640459	62.2359541	8.5583333	4.5916667	16.0416667	4.6833333
B373	19.9370085	80.0629915	7.75	5.9583333	17.7416667	5.5083333
B387	24.0040068	67.7797026	11.15	5.9	15.5333333	4.6666667
B399	26.5356087	57.1626544	11.2	5.0916667	17.6	6.4666667
B41	39.3424166	58.6838992	12.6416667	4.35	16.8666667	5.4083333
B42	47.3086261	52.6913739	10.875	6.95	15.8416667	5.2333333
B43	33.8287497	63.1263786	12.45	4.6333333	16.7916667	5.1083333
B431	42.452735	57.547265	12.65	4.3833333	16.1833333	4.4916667
B438	49.2578695	50.7421305	12.2333333	5	15.175	4.8166667
B441	48.4890157	49.750421	14.8666667	4.9833333	18.9333333	4.8416667
B442	47.2135973	52.7864027	14.5916667	4.675	16.2666667	4.325
B444	50.7693755	49.2306245	12.0583333	6.05	16.425	4.75
B45	43.0306516	56.9693484	14.4583333	4.725	16.85	4.3916667
B453	55.9117093	44.0882907	8.4166667	4.9166667	16.6583333	4.9833333
B462	52.0663521	46.5822966	9.575	6.0083333	16.5583333	5.3583333
B475	48.7973155	51.2026845	8.8833333	5.0916667	17.1	4.35
B480	43.8259878	56.1740122	16.5916667	4.7833333	16.8	4.8
B482	24.3559597	64.3594696	10.7083333	5.7333333	17	4.8083333
B486	30.9920635	45.3042328	11.3416667	5.125	16.65	4.4583333
B491	23.3531746	74.4563492	14.2916667	4.475	16.9	4.3833333
B505	42.5431247	55.5721559	11.9166667	5.35	17.1416667	4.9666667
B89	52.1013493	44.3723092	13.2083333	5.125	18.625	4.6333333
B91	46.3931529	53.6068471	13.2666667	5.425	17.1166667	4.9416667
B92	59.5227238	39.496884	13.5	5.0666667	18.2583333	4.7916667
B99	47.3665443	52.1015408	13.7916667	5.325	15.3416667	4.9333333
J1	7.5507773	92.1158894	8.175	6.7	17.2916667	5.8166667
J100	4.2984694	95.7015306	8.075	5.9583333	18.525	5.9916667
J103	59.9495765	40.0504235	12.7	5.375	16.5833333	4.775
J104	26.155303	49.7537879	11.5833333	4.8166667	23.25	4.4433333
J106	7.5131446	85.8687035	6.6416667	5.3833333	18.5416667	5.0416667
J121	82.7751408	17.2248592	16.375	4.25	18.3333333	4.525
J13	42.4352667	57.5647333	12.9833333	4.725	23.175	4.4916667
J15	55.3822003	43.0134758	15.1666667	5.3833333	16.5583333	5.0083333
J3	41.2480155	58.7519845	8.2916667	5.4083333	15.7333333	4.45
J30	9.7718254	90.2281746	6.4583333	4.95	17.7833333	4.875
J33	43.1575583	56.8424417	14.8666667	4.375	17.6416667	4.2583333
J34	48.6958874	51.3041126	12.225	5.2833333	16.4083333	4.7333333
J39	30.9398548	69.0601452	12.6666667	5.825	18	4.6
J4	28.4372228	64.0493276	10.0833333	5.2333333	18.35	5.0916667
J47	25.7748818	74.2251182	14.6666667	4.5416667	17.025	4.1833333
J49	61.3171195	38.6828805	12.6416667	5.7333333	16.8	4.6916667
J54	70.2736671	29.7263329	17.875	4.7	16.8083333	4.8583333
J55	29.6312297	70.3687703	14.1833333	5.075	17.8666667	5
J83	52.6700125	46.5363368	9.75	4.6708333	16.75	4.4583333
J85	69.481287	30.518713	8.65	6.9083333	16.125	6.2166667
K1	64.9301866	35.0698134	14.0416667	4.4666667	16.825	4.4666667
K12	48.8996091	51.1003909	13.8166667	5.5166667	16.6166667	4.4583333
K15	8.7733303	91.2266697	9.8333333	7.1666667	15.8916667	5.975
K3	51.1233766	48.8766234	13.7416667	3.9	18.9666667	4.5083333
K35A	32.2491713	67.7508287	14.2416667	5.4916667	16.5	4.675
K43A	31.2512693	55.5916176	12.3333333	6.7083333	16.375	5.4333333
K45	51.3184584	48.6815416	13.375	5.3833333	17.5833333	4.9666667
K46	35.7963875	54.4061303	13.7166667	4.7416667	17.25	4.5166667
K53	44.1433646	55.0369632	10.625	4.4583333	17.9583333	4.6666667
K67A	56.8266369	43.1733631	10.9916667	4.2166667	16.975	4.575
K68	36.0785404	49.5662002	12.9833333	4.55	16.6	4.5583333
K70A	32.3799311	58.736967	13.775	4.675	17.575	4.5666667
K73	45.1289683	54.8710317	12.6166667	4.8166667	17.4166667	4.5333333
K8	77.4621055	22.5378945	12.0666667	10.9	17.4583333	7.575
T1	43.1089496	48.0367887	12.25	6.3333333	18.4583333	4.8416667
T10	27.5645229	72.4354772	12.4583333	4.7666667	17.4666667	4.375
T13	47.0381891	52.9618109	14.1583333	4.45	15.925	4.475
T15	61.9684534	38.0315466	11.5416667	5.8166667	16.4583333	5.2583333
T2	51.2108989	48.7891011	13.9583333	4.725	16.9916667	4.225
T35	8.9293839	91.0706161	6.7333333	4.8083333	17.4166667	5.7666667
T40	47.5464211	52.4535789	14.75	4.6083333	15.9	4.5166667
T41	7.2027698	92.7972302	7.65	5.3933333	17.0583333	5.0833333
T42	10.0454657	88.8351313	6.25	5.3666667	18.1666667	5.2166667
T50	39.2430544	54.553938	9.425	6.0583333	17.0416667	5.1583333
Z1	30.9676435	69.0323565	13.15	4.3083333	16.75	4.1416667
Z10	35.5665731	62.0261495	14.075	5.3333333	16.725	4.625
Z100	53.206419	46.793581	10.325	5.3083333	15.6	4.575
Z120	9.9780117	90.0219883	6.3	5.4583333	17.1833333	5.0666667
Z122	59.4561828	40.5438172	10.425	6.2083333	16.1833333	4.425
Z123	9.8509888	90.1490112	6.425	5.2583333	17.7666667	5.55
Z14	37.8374571	61.253452	11.7	5.4833333	16.3333333	4.85
Z153	15.1329613	84.8670387	6.4083333	5.05	16.2916667	5.125
Z163	46.2112614	51.4077862	14.8833333	5.425	18.1316667	4.6583333
Z164	63.9395398	36.0604602	15.0166667	5.7666667	17.6083333	4.45
Z171	12.9849835	87.0150165	6.5833333	6.0166667	18.4166667	5.225
Z180	13.9205369	86.0794631	6.4	5.5333333	18.3333333	5.7083333
Z181	34.2827274	65.7172726	7.6833333	5.5166667	16.85	4.8333333
Z185	14.8892196	85.1107804	6.2416667	4.975	18	5.375
Z194	20.7414705	73.756126	15.2666667	5.4166667	16.7916667	4.7
Z2	43.3564505	43.746712	16.4	4.6083333	18.1	4.6833333
Z20	16.7300725	83.2699275	9.0833333	6.85	17.225	6.275
Z3	76.7305001	23.2694999	9.875	7.0166667	17.0833333	6.1666667
Z36	57.9687455	42.0312545	12.3166667	9.375	17.5	6.7333333
Z4	47.536594	52.463406	12.3416667	6.125	18.325	4.95
Z49	9.6929162	90.3070838	6.65	5.4166667	18.25	6.5916667
Z50	31.6531641	66.2880124	6.3333333	5.1333333	15.8416667	5.3916667
Z8	8.8349689	91.1650311	7	5.55	16.75	5.2833333
Z90	3.0108097	96.9891903	6.775	5.1166667	18.1666667	4.725

## Sheet: Data for mating type
Isolate	MAT
B100	1
B105	2
B107	2
B119	1
B121	1
B122	2
B135	1
B137	1
B138	2
B139	1
B15	2
B16	1
B169B	1
B176	2
B179	2
B184	1
B187	1
B191	2
B192	2
B194	2
B21	1
B22	1
B234	1
B237	1
B240	2
B298	2
B31	1
B32	1
B344	2
B35	1
B373	1
B387	2
B399	2
B41	1
B42	2
B43	1
B431	2
B438	1
B441	2
B442	2
B444	2
B45	2
B453	1
B462	2
B475	2
B480	1
B482	1
B486	1
B491	1
B505	1
B89	2
B91	2
B92	2
B99	1
J1	2
J100	2
J103	2
J104	2
J106	2
J121	2
J13	2
J15	1
J3	2
J30	2
J33	2
J34	2
J39	2
J4	2
J47	2
J49	2
J54	1
J55	2
J83	2
J85	2
K1	2
K12	1
K15	2
K3	2
K35A	1
K43A	1
K45	1
K46	1
K53	2
K67A	2
K68	2
K70A	1
K73	1
K8	2
T1	2
T10	2
T13	2
T15	1
T2	2
T35	1
T40	2
T41	2
T42	1
T50	2
Z1	2
Z10	2
Z100	2
Z120	2
Z122	2
Z123	2
Z14	2
Z153	2
Z163	2
Z164	2
Z171	1
Z180	1
Z181	2
Z185	2
Z194	2
Z2	2
Z20	2
Z3	2
Z36	1
Z4	2
Z49	2
Z50	2
Z8	2
Z90	1
